# Supplementary material for: Ottelia fengshanensis, a new bisexual species of Ottelia (Hydrocharitaceae) from southwestern China
Source: PhytoKeys. 2019 Oct 30;135:1–10. doi: 10.3897/phytokeys.135.38531 (PMC6834765; doi:10.3897/phytokeys.135.38531)
Supplement: XML Treatment for Ottelia fengshanensis [file phytokeys.135.38531-treatment1.xml]

<!DOCTYPE tp:taxon-treatment
  PUBLIC "-//TaxonX//DTD Taxonomic Treatment Publishing DTD v0 20100105//EN" "tax-treatment-NSO.dtd">
<tp:taxon-treatment xmlns:tp="http://www.plazi.org/taxpub"><tp:treatment-meta><kwd-group><label>Taxon classification</label><kwd><named-content xmlns:xlink="http://www.w3.org/1999/xlink" content-type="kingdom">Plantae</named-content></kwd><kwd><named-content xmlns:xlink="http://www.w3.org/1999/xlink" content-type="order">Alismatales</named-content></kwd><kwd><named-content xmlns:xlink="http://www.w3.org/1999/xlink" content-type="family">Hydrocharitaceae</named-content></kwd></kwd-group><mixed-citation publication-type="journal"><person-group><name><surname>Li</surname><given-names>Zhi-Zhong</given-names></name><name><surname>Wu</surname><given-names>Shuang</given-names></name><name><surname>Zou</surname><given-names>Chun-Yu</given-names></name><name><surname>Liu</surname><given-names>Yan</given-names></name><name><surname>Hu</surname><given-names>Guang-Wan</given-names></name><name><surname>Lehtonen</surname><given-names>Samuli</given-names></name><name><surname>Wang</surname><given-names>Qing-Feng</given-names></name><name><surname>Chen</surname><given-names>Jin-Ming</given-names></name></person-group><article-title><italic><tp:taxon-name><tp:taxon-name-part taxon-name-part-type="genus" reg="Ottelia">Ottelia</tp:taxon-name-part> <tp:taxon-name-part taxon-name-part-type="species" reg="fengshanensis">fengshanensis</tp:taxon-name-part></tp:taxon-name></italic>, a new bisexual species of <italic><tp:taxon-name><tp:taxon-name-part taxon-name-part-type="genus" reg="Ottelia">Ottelia</tp:taxon-name-part></tp:taxon-name></italic> (<tp:taxon-name><tp:taxon-name-part taxon-name-part-type="family">Hydrocharitaceae</tp:taxon-name-part></tp:taxon-name>) from southwestern China</article-title><source>PhytoKeys</source><day>30</day><month>10</month><year>2019</year><volume>135</volume><fpage>1</fpage><lpage>10</lpage><pub-id pub-id-type="doi">10.3897/phytokeys.135.38531</pub-id></mixed-citation></tp:treatment-meta><tp:nomenclature><tp:taxon-name><object-id xmlns:xlink="http://www.w3.org/1999/xlink" content-type="arpha" xlink:type="simple">559D0913-8825-5336-83BB-9B591BEF2421</object-id>
              <tp:taxon-name-part taxon-name-part-type="genus" reg="Ottelia">Ottelia</tp:taxon-name-part>
              <tp:taxon-name-part taxon-name-part-type="species" reg="fengshanensis">fengshanensis</tp:taxon-name-part>
              <object-id xmlns:xlink="http://www.w3.org/1999/xlink" content-type="ipni" xlink:type="simple">urn:lsid:ipni.org:names:77202741-1</object-id>
            </tp:taxon-name><tp:taxon-authority>Z.Z.Li, S.Wu &amp; Q.F.Wang</tp:taxon-authority><tp:taxon-status xmlns:xlink="http://www.w3.org/1999/xlink" xlink:type="simple">sp. nov.</tp:taxon-status><xref ref-type="fig" rid="F3">Fig. 3</xref></tp:nomenclature><tp:treatment-sec sec-type="description" id="SECID0EPGAG"><title>Description.</title><p>The new species is similar to <italic><tp:taxon-name><tp:taxon-name-part taxon-name-part-type="genus" reg="Ottelia">Ottelia</tp:taxon-name-part> <tp:taxon-name-part taxon-name-part-type="species" reg="guanyangensis">guanyangensis</tp:taxon-name-part></tp:taxon-name></italic> in having bisexual flowers, three stamens, but differs through having (3)-4 flowers in each spathe (vs. 2–5), white styles (vs. yellow), green leaves (vs. dark green) and by fruits which are tiny winged (vs. obviously winged).</p></tp:treatment-sec><tp:treatment-sec sec-type="material" id="SECID0EAHAG"><title>Type.</title><p>CHINA. Guangxi, Hechi City, Fengshan County, elev. 507 m, <named-content xmlns:xlink="http://www.w3.org/1999/xlink" content-type="dwc:verbatimCoordinates" xlink:type="simple"><named-content content-type="geo-json" specific-use="{&#34;type&#34;:&#34;Point&#34;,&#34;coordinates&#34;:[107.171389,24.572222]}" id="NCID0EJHAG" xlink:type="simple">24°34'20"N, 107°10'17"E</named-content></named-content> 11 September 2018, <italic>Z. Z. Li &amp; S. Wu-Otte51</italic> (holotype HIB-lzz51!).</p><p>Annual or perennial herb. Rhizome, short. Leaves entirely submerged, dark green and opaque, linear or oblong, 30–70 × 8–14 cm, base rounded, apex acute or obtuse; longitudinal veins 9; midrib conspicuous, stretched to the apex, becoming trinerved with obvious cross-veins at a distance of 5–7 cm from the base; petiole smooth, green, 8.0–10.0 cm long, the base expanded into a sheath. Spathe oblate, ca 3. 0 × ca. 3.5 cm, warty along edges or smooth, longitudinally ribbed and winged on the lateral margins, containing 3–4 (3) flowers; flowers bisexual; sepals reddish green, 1.0–1.5 × ca. 0.5 cm, with longitudinal ribs; petals white with yellow base, obovate, ca. 2.0 × ca. 2.0–2.5 cm, with longitudinal pleats; stamens 3, opposite to sepals, anthers elliptic, connective obscure, filaments 3.0–5.0 mm long; glands 3, 0.5–1.0 × 0.5–1.5 mm, opposite to petals, pale yellow. Ovary hexagonal-cylindric to the cylinder, 5–10 cm long, with 3 carpels; styles 3, white, slender and hairy, 1.2–1.5 cm long, stigma bifid, divided to base; stigmas 6, liner and hairy, ca. 8 mm long. Fruit a hexagonal-cylindric capsule, with 6 inconspicuous wings, dark green, with persistent calyx, 4.0–9.0 cm × ca. 6.5 mm, always longer than spathe. Seeds numerous, fusiform, ca. 1.0 mm long, both ends hairy. Pollen, subglobose, ca. 40μm in diam, with spiny granules.</p><fig id="F3" position="float" orientation="portrait"><object-id xmlns:xlink="http://www.w3.org/1999/xlink" content-type="doi" xlink:type="simple">10.3897/phytokeys.135.38531.figure3</object-id><object-id xmlns:xlink="http://www.w3.org/1999/xlink" content-type="arpha" xlink:type="simple">4E7F9A75-E4D3-5969-8F8B-71477D3C3B23</object-id><label>Figure 3.</label><caption><p>Illustration of <italic><tp:taxon-name><tp:taxon-name-part taxon-name-part-type="genus" reg="Ottelia">Ottelia</tp:taxon-name-part> <tp:taxon-name-part taxon-name-part-type="species" reg="fengshanensis">fengshanensis</tp:taxon-name-part></tp:taxon-name></italic> Z.Z.Li, S.Wu &amp; Q.F.Wang. Drawn by Shuai-Jie Li.</p></caption><graphic xmlns:xlink="http://www.w3.org/1999/xlink" xlink:href="phytokeys-135-001-g003.jpg" position="float" orientation="portrait" xlink:type="simple" id="oo_351413.jpg"><uri content-type="original_file" xlink:type="simple">https://binary.pensoft.net/fig/351413</uri></graphic></fig><fig id="F4" position="float" orientation="portrait"><object-id xmlns:xlink="http://www.w3.org/1999/xlink" content-type="doi" xlink:type="simple">10.3897/phytokeys.135.38531.figure4</object-id><object-id xmlns:xlink="http://www.w3.org/1999/xlink" content-type="arpha" xlink:type="simple">03D7E1B1-BEE0-5836-980D-01898855E7F1</object-id><label>Figure 4.</label><caption><p>Phylogenetic tree and <abbrev xmlns:xlink="http://www.w3.org/1999/xlink" xlink:title="Poisson Tree Processes" id="ABBRID0ERIAG" xlink:type="simple">PTP</abbrev> analysis of <italic><tp:taxon-name><tp:taxon-name-part taxon-name-part-type="genus" reg="Ottelia">O.</tp:taxon-name-part> <tp:taxon-name-part taxon-name-part-type="species" reg="fengshanensis">fengshanensis</tp:taxon-name-part></tp:taxon-name></italic> sp. nov. and <italic><tp:taxon-name><tp:taxon-name-part taxon-name-part-type="genus" reg="Blyxa">Blyxa</tp:taxon-name-part> <tp:taxon-name-part taxon-name-part-type="species" reg="japonica">japonica</tp:taxon-name-part></tp:taxon-name></italic> as an outgroup. Posterior probabilities (PP &gt; 0.70) and bootstrap values (BS &gt; 70) based on Bayesian Inference and maximum likelihood (<abbrev xmlns:xlink="http://www.w3.org/1999/xlink" xlink:title="Maximum Likelihood" id="ABBRID0ELJAG" xlink:type="simple">ML</abbrev>) analysis are shown above the branches.</p></caption><graphic xmlns:xlink="http://www.w3.org/1999/xlink" xlink:href="phytokeys-135-001-g004.jpg" position="float" orientation="portrait" xlink:type="simple" id="oo_351845.jpg"><uri content-type="original_file" xlink:type="simple">https://binary.pensoft.net/fig/351845</uri></graphic></fig></tp:treatment-sec><tp:treatment-sec sec-type="distribution" id="SECID0EUJAG"><title>Distribution and habitat.</title><p><italic><tp:taxon-name><tp:taxon-name-part taxon-name-part-type="genus" reg="Ottelia">Ottelia</tp:taxon-name-part> <tp:taxon-name-part taxon-name-part-type="species" reg="fengshanensis">fengshanensis</tp:taxon-name-part></tp:taxon-name></italic> is known from a single population in Fengshan County, Guangxi Province, China. The species inhabits a karst river less than 1.5 m in depth. Due to the complex underground river system in the karst region, it is probable that the species occurs in nearby areas as well.</p></tp:treatment-sec><tp:treatment-sec sec-type="conservation status" id="SECID0EFKAG"><title>Conservation status.</title><p>Only one population of new species was found at Fengshan County, Guangxi Province, China. Although it might be distributed in adjacent karst rivers. Until now, approximately 50–100 individuals were found in a single population. However, there is not enough information on population size and dynamics. According to the IUCN Red List Categories and Criteria (<xref ref-type="bibr" rid="B9">IUCN 2017</xref>), we suggested that the species be evaluated as Data Deficient (<abbrev xmlns:xlink="http://www.w3.org/1999/xlink" xlink:title="Data Deficient" id="ABBRID0EPKAG" xlink:type="simple">DD</abbrev>).</p></tp:treatment-sec><tp:treatment-sec sec-type="phenology" id="SECID0ETKAG"><title>Phenology.</title><p>The new species was found in flower from April to November.</p></tp:treatment-sec><tp:treatment-sec sec-type="etymology" id="SECID0EYKAG"><title>Etymology.</title><p>The epithet is derived from the name of Fengshan County, which is the only known locality of occurrence.</p></tp:treatment-sec><tp:treatment-sec sec-type="material" id="SECID0E4KAG"><title>Other specimens examined (paratypes).</title><p>CHINA. Guangxi, Hechi City, Fengshan County, elev. 507 m, 11 September 2018, <italic>Z. Z. Li &amp; S. Wu Otte 056</italic> (HIB!)</p></tp:treatment-sec><ref-list><ref id="B9"><mixed-citation xmlns:xlink="http://www.w3.org/1999/xlink" xlink:type="simple"><institution xlink:type="simple">IUCN</institution> (<year>2017</year>) Guidelines for using the IUCN Red List categories and criteria. Version 13. Prepared by the Standards and Petitions Subcommittee. <ext-link xlink:type="simple" ext-link-type="uri" xlink:href="http://www.iucnredlist.org/documents/RedListGuidelines.pdf">http://www.iucnredlist.org/documents/RedListGuidelines.pdf</ext-link></mixed-citation></ref></ref-list></tp:taxon-treatment>
